# Supplementary material for: Mechanism of O2/NO-Promoted Oxidative C–C Bond Cleavage in Linear Alkanes
Source: J Am Chem Soc. 2026 Jun 22;148(26):27900–11. doi: 10.1021/jacs.6c09673 (PMC13352626; doi:10.1021/jacs.6c09673)
Supplement: Supplementary file 2 [file ja6c09673_si_002.txt]

20
structure_1
C         -3.19370        0.20880        0.00000
H         -3.27140        0.84850        0.88060
H         -4.04870       -0.46670       -0.00000
H         -3.27140        0.84850       -0.88060
C         -1.87430       -0.55210       -0.00000
H         -1.82510       -1.20590        0.87480
H         -1.82510       -1.20590       -0.87490
C         -0.66380        0.37280        0.00000
H         -0.71110        1.02850        0.87550
H         -0.71110        1.02850       -0.87550
C          0.66380       -0.37280        0.00000
H          0.71110       -1.02850       -0.87550
H          0.71110       -1.02850        0.87550
C          1.87430        0.55210       -0.00000
H          1.82510        1.20590        0.87480
H          1.82510        1.20590       -0.87490
C          3.19370       -0.20880        0.00000
H          3.27140       -0.84850       -0.88060
H          4.04870        0.46670       -0.00000
H          3.27140       -0.84850        0.88060

19
structure_2
C          3.16930        0.31930       -0.11210
H          3.10810        0.95150       -0.99810
H          4.07060       -0.28740       -0.18820
H          3.27390        0.97130        0.75580
C          1.92150       -0.54730        0.01590
H          1.84410       -1.22250       -0.84330
H          2.02780       -1.20900        0.88820
C          0.66770        0.24410        0.13330
H          0.72890        1.25650        0.51760
C         -0.66450       -0.41280        0.07430
H         -0.81390       -1.04570        0.96350
H         -0.69340       -1.10750       -0.77400
C         -1.82870        0.56740       -0.02940
H         -1.69630        1.18140       -0.92300
H         -1.79400        1.25020        0.82290
C         -3.17920       -0.13400       -0.07530
H         -3.33530       -0.73330        0.82290
H         -3.99950        0.57900       -0.14960
H         -3.23850       -0.80420       -0.93420

21
structure_5
C          2.98880       -0.61940        0.20410
H          3.19170        0.44840        0.27270
H          3.79120       -1.07760       -0.37130
H          3.01880       -1.03330        1.21290
C          1.63860       -0.87770       -0.45120
H          1.61210       -0.45550       -1.45680
H          1.46440       -1.95050       -0.55020
C          0.47140       -0.30880        0.33320
H          0.48570       -0.67240        1.36310
C         -0.88020       -0.55970       -0.30610
H         -0.98670       -1.64060       -0.42800
H         -0.87340       -0.12590       -1.30870
C         -2.05520       -0.01350        0.49550
H         -1.94310        1.06560        0.61220
H         -2.03530       -0.44020        1.50150
C         -3.38880       -0.32320       -0.17160
H         -3.53110       -1.39980       -0.27640
H         -4.22390        0.07170        0.40520
H         -3.43210        0.11610       -1.16900
O          0.66470        1.13030        0.53260
O          0.68710        1.78310       -0.58640

22
structure_3
C          2.87390       -0.87150       -0.22560
H          3.11100        0.12380        0.15190
H          2.95410       -0.84690       -1.31270
H          3.62850       -1.55710        0.15480
C          1.48220       -1.30850        0.21090
H          1.27600       -2.32270       -0.13440
C          0.37360       -0.42970       -0.34770
C         -1.01610       -0.81440        0.13290
H         -1.01770       -0.82550        1.22470
H         -1.19100       -1.84010       -0.20040
C         -2.12240        0.09510       -0.38730
H         -2.08500        0.12290       -1.47890
H         -1.94690        1.11730       -0.04360
H          1.40310       -1.31410        1.29850
N          0.64410        0.99660        0.08020
O          0.65310        1.22780        1.26890
O          0.83740        1.82060       -0.78510
C         -3.49750       -0.36690        0.07570
H         -3.55490       -0.37660        1.16470
H         -4.28200        0.29020       -0.29610
H         -3.70780       -1.37690       -0.27860
H          0.41780       -0.38160       -1.43410

22
structure_4
C          2.77540       -1.27770        0.17150
H          2.74060       -1.74850        1.15470
H          3.11250       -0.25090        0.30680
H          3.52020       -1.80030       -0.42620
C          1.41020       -1.32630       -0.50160
H          1.44970       -0.85320       -1.48450
C          0.31200       -0.66780        0.31870
C         -1.05620       -0.72840       -0.34010
H         -1.28390       -1.78260       -0.51860
H         -1.00270       -0.25030       -1.32160
C         -2.17020       -0.10040        0.48840
H         -1.94690        0.95340        0.66230
H         -2.19810       -0.57610        1.47190
H          1.10970       -2.36310       -0.66430
O          0.66680        0.69910        0.66530
N          0.78420        1.48170       -0.44360
O          1.07060        2.58240       -0.15890
H          0.26390       -1.13570        1.30380
C         -3.52690       -0.23400       -0.19080
H         -3.78250       -1.28290       -0.34720
H         -4.31730        0.21910        0.40590
H         -3.52060        0.25470       -1.16590

22
structure_8
C          2.98520       -0.63420        0.17000
H          3.16840        0.43720        0.23190
H          3.78800       -1.08520       -0.41150
H          3.03210       -1.04010        1.18180
C          1.62980       -0.91010       -0.46490
H          1.59090       -0.48890       -1.47070
H          1.46800       -1.98540       -0.56550
C          0.47090       -0.34710        0.34350
H          0.48000       -0.78330        1.34830
C         -0.88110       -0.59670       -0.30630
H         -1.00280       -1.67730       -0.41880
H         -0.87240       -0.18200       -1.31810
C         -2.05580       -0.03020        0.48090
H         -1.93990        1.05080        0.58620
H         -2.03690       -0.43420        1.49620
C         -3.39310       -0.34350       -0.17720
H         -3.54360       -1.42110       -0.25560
H         -4.22570        0.07140        0.38960
H         -3.43470        0.06940       -1.18620
O          0.66610        1.03620        0.65330
O          0.72550        1.76910       -0.56570
H         -0.13970        2.19690       -0.58380

24
structure_7
C          0.09180        2.33970       -0.13220
H         -0.27660        2.76180        0.80570
H         -0.45020        2.84180       -0.93660
C         -0.31690        0.87750       -0.18220
H         -0.00460        0.41470       -1.12310
C         -1.80970        0.68750        0.02710
H         -2.32190        1.36150       -0.66370
H         -2.06000        1.02940        1.03590
C         -2.30580       -0.73760       -0.17960
H         -1.80120       -1.40210        0.52100
H         -2.02430       -1.07400       -1.18030
O          0.29820        0.11860        0.89100
O          1.61420       -0.17720        0.57440
N          1.68980       -1.46420       -0.05970
O          0.67420       -2.03020       -0.28380
O          2.82030       -1.75950       -0.27260
C         -3.81520       -0.83740       -0.00300
H         -4.33570       -0.19590       -0.71570
H         -4.10920       -0.52490        1.00010
H         -4.16580       -1.85770       -0.15150
C          1.58420        2.60910       -0.27870
H          2.14440        2.23100        0.57390
H          1.98380        2.13720       -1.17720
H          1.76710        3.68020       -0.35090

23
structure_6
C          0.43130        2.16580       -0.10250
H          0.10880        2.60390        0.84520
H         -0.04480        2.74530       -0.89650
C         -0.12730        0.75570       -0.18250
H          0.12980        0.29140       -1.13930
C         -1.63070        0.70390        0.03240
H         -2.08590        1.46170       -0.60960
H         -1.84030        1.00280        1.06390
C         -2.24870       -0.65860       -0.25360
H         -1.76290       -1.41120        0.36830
H         -2.04360       -0.93230       -1.29180
O          0.42010       -0.08370        0.85900
O          1.65180       -0.61280        0.45080
N          1.37990       -1.88410       -0.08740
O          2.37500       -2.39980       -0.38950
C         -3.75110       -0.66610       -0.00490
H         -4.25440        0.07070       -0.63290
H         -3.97190       -0.42130        1.03490
H         -4.18540       -1.64170       -0.21860
C          1.94610        2.25670       -0.23380
H          2.44410        1.76060        0.59710
H          2.28930        1.78690       -1.15640
H          2.26520        3.29780       -0.24560

21
structure_12
C          1.54940       -0.84780        0.72590
H          1.18110       -1.60410        1.41930
H          2.29340       -0.25530        1.25620
C          0.39340        0.01090        0.33050
C         -0.93350       -0.57250       -0.02720
H         -1.06320       -1.48980        0.55070
H         -0.93850       -0.86960       -1.08600
C         -2.11380        0.36720        0.22320
H         -1.96510        1.28560       -0.34560
H         -2.12280        0.64770        1.27860
O          0.65270        1.08840       -0.48910
O          1.78440        1.81630       -0.02620
C         -3.44050       -0.27420       -0.15970
H         -3.61050       -1.18780        0.41220
H         -3.45180       -0.53880       -1.21790
H         -4.27680        0.39830        0.02660
C          2.20620       -1.51890       -0.48900
H          1.49010       -2.14430       -1.02260
H          2.57940       -0.76390       -1.17980
H          3.04210       -2.14520       -0.18010
H          1.37890        2.44250        0.58910

23
structure_11
C         -0.07360        1.97990        0.78790
H          0.48340        2.12990        1.71280
H         -1.12970        1.93550        1.05330
C          0.36560        0.68250        0.20070
C          1.79720        0.30800        0.03820
H          2.36470        0.83100        0.81080
H          2.17310        0.67950       -0.92570
C          2.05950       -1.19710        0.12370
H          1.46780       -1.70550       -0.63750
H          1.70350       -1.56320        1.08830
O         -0.36620        0.19900       -0.88360
O         -1.72920        0.17090       -0.58700
N         -2.06720       -1.07650        0.05130
O         -1.19760       -1.85770        0.22780
O         -3.22640       -1.11000        0.30490
C          3.53660       -1.51950       -0.05280
H          4.13800       -1.02840        0.71380
H          3.89540       -1.17850       -1.02500
H          3.71830       -2.59120        0.01430
C          0.16880        3.15610       -0.16970
H          1.22740        3.24540       -0.41330
H         -0.38350        3.01280       -1.09770
H         -0.15790        4.09160        0.28160

22
structure_10
C         -0.50330        1.77800        0.76980
H          0.01550        2.00800        1.70060
H         -1.54430        1.57530        1.02090
C          0.12460        0.56140        0.18020
C          1.59720        0.39650        0.03080
H          2.08270        1.01510        0.78850
H          1.92280        0.78750       -0.94330
C          2.06380       -1.05510        0.16160
H          1.53840       -1.66360       -0.57520
H          1.77100       -1.43140        1.14360
O         -0.52750       -0.03270       -0.88680
O         -1.86260       -0.33670       -0.53940
N         -1.81530       -1.58230        0.13200
O         -2.89100       -1.91310        0.40690
C          3.56880       -1.18490       -0.02600
H          4.10670       -0.59000        0.71370
H          3.86820       -0.83480       -1.01480
H          3.89340       -2.21950        0.07580
C         -0.42880        2.97950       -0.18430
H          0.60730        3.22590       -0.41710
H         -0.94360        2.75550       -1.11790
H         -0.89580        3.85590        0.26280

19
structure_14
C         -3.11120       -0.05370       -0.01450
H         -3.20300        0.61440        0.83980
H         -3.94150       -0.75730        0.00330
H         -3.19090        0.55490       -0.91350
C         -1.78360       -0.78830        0.01990
H         -1.69770       -1.41430        0.91260
H         -1.68320       -1.47480       -0.82500
C         -0.58400        0.13480        0.00270
C          0.77370       -0.53240       -0.01200
H          0.81630       -1.17260       -0.89950
H          0.81710       -1.21930        0.83940
C          1.94320        0.43630        0.01140
H          1.86560        1.06670        0.89790
H          1.86560        1.10850       -0.84360
C          3.28170       -0.28990       -0.00610
H          3.38070       -0.90500       -0.90180
H          4.11380        0.41260        0.01050
H          3.38130       -0.94720        0.85910
O         -0.70530        1.33660        0.00140

19
structure_15
C         -2.59670       -0.72720       -0.62780
H         -2.76940        0.11420       -1.30020
H         -3.56890       -1.13960       -0.36250
H         -2.03900       -1.48280       -1.17970
C         -1.82690       -0.30770        0.62670
H         -2.41430        0.42460        1.19050
H         -1.68120       -1.16730        1.27820
C         -0.48690        0.28520        0.31350
C          0.67950       -0.25670        0.64980
C          2.02630        0.30300        0.30970
H          2.58570        0.49000        1.23010
H          1.90600        1.26380       -0.18860
C          2.83350       -0.64700       -0.57640
H          2.32200       -0.81280       -1.52440
H          3.82450       -0.24530       -0.78680
H          2.95830       -1.61620       -0.09150
O         -0.51460        1.46530       -0.38910
H         -1.42400        1.74470       -0.51900
H          0.64530       -1.19300        1.19380

18
structure_16
C          3.02190       -0.02880       -0.23300
H          2.96120        0.51200       -1.17580
H          3.86540       -0.71540       -0.27920
H          3.21200        0.70360        0.54950
C          1.73260       -0.78120        0.03890
H          1.54160       -1.52980       -0.73500
H          1.79160       -1.33870        0.97760
C          0.51780        0.12480        0.11390
C         -0.75310       -0.50410        0.38050
H         -0.77270       -1.58160        0.49960
C         -2.02600        0.24650        0.46950
H         -1.82190        1.30800        0.34180
H         -2.45080        0.10920        1.46910
C         -3.04510       -0.23900       -0.56860
H         -3.25180       -1.30220       -0.44500
H         -3.98320        0.30400       -0.46620
H         -2.66780       -0.08240       -1.57840
O          0.61090        1.33800       -0.04560

21
structure_17
C         -2.21480       -1.78580        0.09680
H         -3.01640       -1.09650       -0.16430
H         -2.58310       -2.45110        0.87580
H         -1.98890       -2.39000       -0.78260
C         -0.97930       -1.03440        0.57360
H         -1.21060       -0.43590        1.45550
H         -0.19270       -1.73180        0.86650
C         -0.38850       -0.11730       -0.49300
H         -0.23680       -0.65650       -1.42780
C          0.86140        0.58230       -0.11150
C          2.18730        0.16990       -0.64290
H          2.88050        1.00200       -0.50910
H          2.10020       -0.01110       -1.71520
C          2.75470       -1.07880        0.04930
H          2.12580       -1.94930       -0.14050
H          3.75680       -1.30190       -0.31500
H          2.80710       -0.92410        1.12640
O         -1.43980        0.86530       -0.87340
O         -1.69310        1.69010        0.09110
O          0.90870        1.19460        1.10520
H          0.02630        1.52960        1.31340

22
structure_18
C          2.66830       -1.39370       -0.43970
H          3.18660       -0.50890       -0.06950
H          2.69280       -1.37100       -1.52960
H          3.22630       -2.26670       -0.10740
C          1.23540       -1.44880        0.07230
H          0.73830       -2.35780       -0.26770
C          0.38470       -0.29060       -0.43540
C         -1.00060       -0.23690        0.09130
C         -2.15830        0.24140       -0.71220
H         -1.95640        0.04810       -1.76580
H         -2.25050        1.33090       -0.60340
H          1.21980       -1.46560        1.16200
N          1.06650        1.02330       -0.02470
O          1.32290        1.15000        1.16010
O          1.23810        1.87420       -0.86360
C         -3.47370       -0.41350       -0.29250
H         -3.68230       -0.21560        0.75690
H         -4.29890       -0.02400       -0.88600
H         -3.42670       -1.49330       -0.43160
H          0.37390       -0.24930       -1.52090
O         -1.17290       -0.18620        1.43490
H         -0.32730       -0.04250        1.88230

21
structure_19
C          2.93620       -0.92900       -0.15000
H          3.22740        0.04850        0.23590
H          3.08420       -0.92570       -1.23030
H          3.60970       -1.66700        0.28070
C          1.49270       -1.25770        0.20370
H          1.21390       -2.24430       -0.16210
C          0.50940       -0.28500       -0.41830
C         -0.96240       -0.62430       -0.11360
C         -1.95820        0.50380       -0.07780
H         -1.80960        1.10280       -0.98110
H         -1.68340        1.15890        0.75390
H          1.34370       -1.26150        1.28270
N          0.79900        1.11750        0.04590
O          0.91060        1.29090        1.23870
O          0.88730        1.98370       -0.79430
C         -3.39010        0.01870        0.05380
H         -3.51720       -0.55890        0.96700
H         -4.07380        0.86430        0.07890
H         -3.65970       -0.62280       -0.78310
H          0.61790       -0.23750       -1.50220
O         -1.26200       -1.77940        0.02450

22
structure_20
C         -2.79010       -1.42890       -0.53680
H         -2.79430       -1.19480       -1.60220
H         -3.35580       -0.65690       -0.01890
H         -3.30520       -2.37810       -0.40010
C         -1.36350       -1.51160       -0.01100
H         -1.36610       -1.74790        1.05580
C         -0.56300       -0.23350       -0.24420
C          0.84600       -0.30300        0.21170
C          2.02970        0.13280       -0.57230
H          2.36200        1.11540       -0.21480
H          1.72680        0.26430       -1.61110
H         -0.81930       -2.31570       -0.50770
O         -1.30890        0.79160        0.50870
N         -1.01410        2.09520        0.26360
O         -0.21530        2.27580       -0.58010
H         -0.58750        0.03820       -1.29940
C          3.19660       -0.85220       -0.47700
H          2.91380       -1.82430       -0.88090
H          4.05800       -0.48420       -1.03280
H          3.49410       -0.99090        0.56110
O          1.07360       -0.42220        1.55230
H          0.24280       -0.47510        2.03670

21
structure_22
C          2.86970       -1.24400        0.23470
H          2.88220       -1.65200        1.24610
H          3.24150       -0.22120        0.28340
H          3.56220       -1.82530       -0.37110
C          1.46780       -1.29890       -0.35630
H          1.45760       -0.90500       -1.37360
C          0.45850       -0.52890        0.47590
C         -0.98110       -0.65080       -0.03450
C         -1.95740        0.43280        0.35740
H         -1.69050        1.33870       -0.19230
H         -1.78350        0.67510        1.40900
H          1.11340       -2.32640       -0.41770
O          0.83760        0.84440        0.67310
N          0.81830        1.52640       -0.52650
O          1.16750        2.63040       -0.38820
H          0.44550       -0.92140        1.49700
C         -3.39990        0.04380        0.08680
H         -3.66920       -0.85440        0.64000
H         -4.07130        0.84780        0.38090
H         -3.54910       -0.16510       -0.97040
O         -1.30680       -1.62480       -0.66360

21
structure_25
C         -1.56180       -2.26410       -0.91790
H         -0.70520       -2.58800       -1.50820
H         -2.13230       -1.55120       -1.51200
H         -2.19400       -3.12960       -0.72510
C         -1.09680       -1.62920        0.39400
H         -1.96650       -1.36310        1.00180
C         -0.28700       -0.39650        0.17200
C          1.01220       -0.23750        0.41680
C          1.80820        1.00150        0.15340
H          2.32130        1.28070        1.07880
H          1.13620        1.81730       -0.09750
H         -0.50350       -2.33630        0.96980
O         -0.97760        0.66760       -0.42360
N         -1.68600        1.40450        0.53570
O         -2.25930        2.28530        0.03880
C          2.82960        0.80270       -0.96970
H          2.32250        0.56830       -1.90450
H          3.41810        1.70710       -1.11300
H          3.52040       -0.01210       -0.75070
O          1.70550       -1.30800        0.91180
H          2.60950       -1.04580        1.10410

20
structure_29
C         -2.53170       -1.57280       -0.77350
H         -1.87300       -2.14430       -1.42630
H         -2.88940       -0.70200       -1.32060
H         -3.38750       -2.19520       -0.51940
C         -1.78670       -1.15010        0.49980
H         -2.46980       -0.60870        1.15890
C         -0.63440       -0.26650        0.19920
C          0.74370       -0.70300        0.27290
C          1.84290        0.21810       -0.22420
H          2.00100        0.99430        0.52880
H          1.49600        0.73190       -1.12300
H         -1.41260       -2.02340        1.02830
O         -0.94320        0.95900       -0.28640
N         -0.34580        2.07610        0.48020
O         -0.56080        3.06750       -0.04770
C          3.13920       -0.53270       -0.48180
H          2.99300       -1.31010       -1.23030
H          3.90840        0.15040       -0.83680
H          3.49130       -1.01480        0.42710
O          0.99470       -1.82250        0.70880

20
structure_21
C         -3.08980       -0.51080       -0.12500
H         -3.30240        0.55450       -0.04590
H         -3.82370       -1.04470        0.47560
H         -3.22640       -0.80670       -1.16580
C         -1.67980       -0.82910        0.35180
H         -1.54430       -0.53540        1.39270
H         -1.47700       -1.89700        0.29250
C         -0.61590       -0.14300       -0.48220
H         -0.72890       -0.39820       -1.53970
C          0.81350       -0.52220       -0.07880
C          1.88770        0.52980       -0.17470
H          1.65690        1.30280        0.56210
H          1.78150        1.02320       -1.14510
C          3.28050       -0.03640        0.03190
H          3.50430       -0.79960       -0.71140
H          4.02500        0.75330       -0.04530
H          3.36570       -0.49900        1.01310
O         -0.78470        1.29650       -0.48540
O         -0.72640        1.79160        0.71360
O          1.03520       -1.66100        0.24420

23
structure_24
C         -0.33020        2.24050        0.05250
H         -0.88800        2.36800        0.98340
H         -0.93750        2.66340       -0.74750
C         -0.20930        0.75070       -0.22880
H          0.32910        0.57160       -1.16140
C         -1.58900        0.10630       -0.36810
C         -1.99950       -0.94910        0.62040
H         -1.85520       -0.53260        1.62200
H         -1.26910       -1.75850        0.54730
O          0.49810        0.08230        0.83690
O          1.84550        0.01170        0.53670
N          2.12150       -1.22500       -0.15730
O          1.19570       -1.90330       -0.45010
O          3.28560       -1.35250       -0.33640
C         -3.41990       -1.43600        0.40390
H         -3.53290       -1.86330       -0.59060
H         -4.12900       -0.61470        0.49000
H         -3.67660       -2.19570        1.13930
C          1.01830        2.94020        0.14070
H          1.61490        2.54820        0.96310
H          1.58700        2.80950       -0.78060
H          0.88100        4.00740        0.30520
O         -2.29950        0.49370       -1.26120

22
structure_23
C         -0.21180        2.14310       -0.08900
H          0.21370        2.38040       -1.06620
H          0.36430        2.69860        0.64970
C          0.02090        0.66810        0.18050
H         -0.37220        0.38720        1.16350
C          1.50930        0.29900        0.20350
C          1.91430       -1.04640       -0.33640
H          1.65180       -1.06260       -1.39770
H          1.26030       -1.79460        0.11980
O         -0.61440       -0.16390       -0.79990
O         -1.91260       -0.48250       -0.38160
N         -1.83130       -1.76000        0.22740
O         -2.89090       -2.10790        0.53710
C          3.38380       -1.35030       -0.11380
H          3.62420       -1.34670        0.94790
H          4.01000       -0.60050       -0.59340
H          3.63570       -2.32660       -0.52320
C         -1.68180        2.53510       -0.03840
H         -2.25570        2.02090       -0.80780
H         -2.12070        2.28660        0.92880
H         -1.79340        3.60670       -0.19450
O          2.29200        1.07670        0.68730

23
structure_27
C          0.32320       -2.09220       -0.65900
H          1.21300       -2.23360       -1.26820
H         -0.52560       -2.04000       -1.34460
C          0.46340       -0.78980        0.05850
C          1.50520        0.04520        0.01110
C          1.65510        1.32460        0.77120
H          2.53410        1.22710        1.41640
H          0.79380        1.46090        1.41620
O         -0.54270       -0.47540        0.97500
O         -1.78870       -0.45410        0.31000
N         -2.09620        0.86120       -0.14830
O         -1.32860        1.73050        0.09630
O         -3.13330        0.87280       -0.72790
C          1.82120        2.53370       -0.15250
H          0.94290        2.65130       -0.78430
H          2.69320        2.44160       -0.80120
H          1.94590        3.44040        0.43630
C          0.13240       -3.26720        0.30010
H          0.98450       -3.35700        0.97350
H         -0.76370       -3.13520        0.90470
H          0.03230       -4.19890       -0.25410
O          2.56100       -0.31430       -0.77510
H          3.27890        0.31400       -0.65850

22
structure_26
C          0.00770        2.01390       -0.50340
H         -0.64560        2.20310       -1.35240
H          1.03530        2.14560       -0.84980
C         -0.17170        0.59560       -0.07480
C         -1.13270       -0.24630       -0.46550
C         -1.31350       -1.65310        0.00760
H         -0.40620       -1.98320        0.50360
H         -1.45310       -2.28860       -0.87240
O          0.68400        0.14070        0.92070
O          2.01590        0.08020        0.40100
N          2.16590       -1.19580       -0.14830
O          3.24980       -1.32590       -0.54860
C         -2.51350       -1.79090        0.94870
H         -3.43570       -1.44060        0.48380
H         -2.35170       -1.20550        1.85260
H         -2.65760       -2.83180        1.23220
C         -0.28240        2.99940        0.62970
H         -1.32160        2.92120        0.94790
H          0.35290        2.79350        1.49020
H         -0.09750        4.02330        0.30800
O         -2.08020        0.22930       -1.32500
H         -2.70000       -0.47190       -1.54350

22
structure_31
C          0.39150        1.81820       -0.62890
H         -0.33290        2.22250       -1.33170
H          1.26280        1.49600       -1.20470
C         -0.25840        0.65270        0.00970
C         -1.63330        0.25320       -0.18390
C         -2.12150       -0.99420        0.51890
H         -2.00080       -0.84610        1.59520
H         -1.44410       -1.81130        0.26050
O          0.40710       -0.08460        0.95290
O          1.78560       -0.09360        0.73340
N          2.12370       -1.15740       -0.19690
O          1.22740       -1.76520       -0.66930
O          3.29670       -1.22140       -0.33330
C         -3.56040       -1.32760        0.16890
H         -3.67110       -1.48580       -0.90230
H         -4.22620       -0.51380        0.44930
H         -3.87630       -2.23060        0.68790
C          0.81190        2.88010        0.39480
H         -0.05500        3.24130        0.94590
H          1.53120        2.47880        1.10650
H          1.27120        3.72420       -0.11540
O         -2.35460        0.93130       -0.90740

21
structure_30
C          0.64470        1.65850       -0.57000
H         -0.05300        2.17230       -1.22650
H          1.49190        1.33090       -1.17560
C         -0.08020        0.48690       -0.02640
C         -1.48940        0.23460       -0.20640
C         -2.07870       -1.01200        0.41870
H         -1.91980       -0.95720        1.49880
H         -1.49180       -1.87020        0.08340
O          0.53320       -0.37830        0.82860
O          1.91630       -0.45980        0.58790
N          2.08190       -1.49760       -0.40290
O          3.20450       -1.65210       -0.59930
C         -3.55090       -1.18210        0.08940
H         -3.70110       -1.25590       -0.98610
H         -4.12710       -0.32860        0.44110
H         -3.94220       -2.08340        0.55750
C          1.13620        2.59380        0.54180
H          0.29590        2.96130        1.12910
H          1.82610        2.08050        1.20940
H          1.65150        3.44820        0.10740
O         -2.16570        1.02850       -0.85480

18
structure_35
C          1.84830       -0.68660        0.00010
H          1.70880       -1.34100       -0.86430
H          1.70870       -1.34090        0.86450
C          0.71460        0.29650       -0.00000
C         -0.71460       -0.29650       -0.00000
C         -1.84830        0.68660        0.00010
H         -1.70880        1.34100       -0.86430
H         -1.70870        1.34090        0.86450
O          0.85130        1.49330       -0.00010
C         -3.20910        0.01580        0.00010
H         -3.32850       -0.61710        0.87790
H         -3.32860       -0.61700       -0.87790
H         -4.00170        0.76130        0.00010
C          3.20910       -0.01580        0.00010
H          3.32860        0.61700       -0.87780
H          3.32860        0.61700        0.87800
H          4.00170       -0.76130        0.00010
O         -0.85130       -1.49330       -0.00010

20
structure_9
C          3.09900       -0.16270        0.24120
H          3.25260        0.83000       -0.17830
H          3.93000       -0.79590       -0.06600
H          3.12690       -0.07580        1.32850
C          1.77020       -0.74030       -0.22050
H          1.76620       -0.87020       -1.30540
H          1.60870       -1.72720        0.21620
C          0.57670        0.14560        0.14880
H          0.61470        0.32960        1.24300
C         -0.77940       -0.48090       -0.18110
H         -0.80250       -1.49290        0.23090
H         -0.85000       -0.58200       -1.26820
C         -1.96070        0.32160        0.34410
H         -1.89580        1.34100       -0.03770
H         -1.88970        0.39120        1.43290
C         -3.29630       -0.29820       -0.04570
H         -3.38310       -1.31440        0.34200
H         -4.13330        0.28130        0.34180
H         -3.39700       -0.34820       -1.13070
O          0.69940        1.41530       -0.35870

23
structure_13
C         -2.64200       -1.47760       -0.19150
H         -2.64710       -1.78560       -1.23770
H         -3.00260       -0.45030       -0.14660
H         -3.35080       -2.10160        0.34940
C         -1.24920       -1.60320        0.41130
H         -1.24380       -1.25570        1.44260
C         -0.17840       -0.87740       -0.38860
C          1.19550       -0.87250        0.26220
H          1.52900       -1.91410        0.26420
H          1.11890       -0.56550        1.30500
C          2.22300       -0.01380       -0.46500
H          1.92180        1.03480       -0.42100
H          2.24020       -0.28410       -1.52370
H         -0.94410       -2.65170        0.42960
O         -0.60470        0.44970       -0.83830
N         -0.82350        1.40530        0.11100
O         -1.16480        2.45630       -0.34470
H         -0.09880       -1.34550       -1.37190
C          3.61360       -0.16780        0.13630
H          3.95520       -1.20130        0.06680
H          4.33960        0.46200       -0.37560
H          3.61090        0.11140        1.19060
O         -0.66030        1.11700        1.26590

19
structure_28
C          3.21140       -0.06310        0.16610
H          3.31120        0.08470        1.24270
H          3.36040        0.90000       -0.32090
H          4.00600       -0.73450       -0.15500
C          1.84170       -0.63300       -0.17890
H          1.75240       -0.79610       -1.25430
C          0.73600        0.31530        0.24940
C         -0.71840       -0.31970        0.01860
C         -1.86120        0.65300        0.04910
H         -1.73190        1.28700       -0.83280
H         -1.70530        1.31880        0.90030
H          1.68620       -1.59580        0.30680
O          0.73180        1.51710       -0.32890
H          0.69510        0.41810        1.35480
C         -3.21750       -0.02700        0.07390
H         -3.32460       -0.64910        0.96100
H         -4.01160        0.71670        0.07650
H         -3.34460       -0.66710       -0.79690
O         -0.81250       -1.49650       -0.13990

22
structure_32
C         -2.67610       -1.54760       -0.24400
H         -2.71670       -1.84380       -1.29290
H         -3.10950       -0.55100       -0.16420
H         -3.30500       -2.22950        0.32470
C         -1.24790       -1.58270        0.28340
H         -1.20430       -1.27410        1.32580
C         -0.30310       -0.73200       -0.54570
C          1.13370       -0.67930       -0.01730
C          2.01870        0.43720       -0.51470
H          1.62480        1.38140       -0.13230
H          1.90100        0.49110       -1.60060
H         -0.85020       -2.59620        0.24610
O         -0.82020        0.58140       -0.86280
N         -0.98580        1.42800        0.21200
O         -1.56140        2.43340       -0.06400
H         -0.23440       -1.14890       -1.55520
C          3.47040        0.25480       -0.10940
H          3.86660       -0.68130       -0.49860
H          4.07590        1.07460       -0.49030
H          3.56490        0.22700        0.97420
O         -0.53220        1.08460        1.26880
O          1.52790       -1.56780        0.69120

22
structure_33
C          0.73970        2.68790       -0.95480
H         -0.23490        2.86520       -1.40840
H          1.35850        2.15660       -1.67710
H          1.20550        3.65130       -0.75280
C          0.59040        1.87800        0.33440
H          1.56410        1.76370        0.81730
C          0.01670        0.52340        0.09220
C         -1.20440        0.09320        0.40730
C         -1.74820       -1.27220        0.13160
H         -2.17680       -1.65730        1.06170
H         -0.93740       -1.94020       -0.14570
H         -0.05500        2.39900        1.03870
O          0.82300       -0.35120       -0.64840
N          1.82200       -1.00210        0.10780
O          2.57120       -1.63250       -0.56980
C         -2.81110       -1.25450       -0.97010
H         -2.37310       -0.92430       -1.91080
H         -3.22760       -2.24970       -1.11300
H         -3.63190       -0.57930       -0.72710
O         -2.05460        0.97890        0.99810
H         -2.87210        0.53510        1.24020
O          1.80160       -0.86260        1.29240

21
structure_34
C          0.81360        1.75220        0.24370
H          0.14210        2.60110        0.11550
H          1.07190        1.73130        1.30670
C          0.02250        0.54260       -0.09000
C         -1.42250        0.46130        0.03420
C         -2.09350       -0.85810       -0.27400
H         -1.83750       -1.13600       -1.29920
H         -1.63570       -1.62540        0.35610
C         -3.59660       -0.80210       -0.07200
H         -4.04460       -0.04550       -0.71350
H         -3.83950       -0.54360        0.95690
H         -4.04610       -1.76560       -0.30400
C          2.07600        1.90640       -0.60050
H          2.56390        2.84850       -0.36110
H          2.79480        1.10980       -0.41040
H          1.83950        1.90290       -1.66350
O          0.63010       -0.55730       -0.63050
O          1.71050       -0.79980        1.31520
N          1.64860       -1.16370        0.18370
O          2.28370       -1.96430       -0.41240
O         -2.04240        1.45320        0.38790

16
structure_c5h11
C         -2.49880       -0.40390        0.07330
H         -2.42400       -1.04620        0.95090
H         -2.55130       -1.04660       -0.80620
C         -1.29500        0.52740       -0.01440
H         -1.27020        1.19130        0.85660
H         -1.41730        1.19710       -0.87850
C          0.00000       -0.19670       -0.11740
H         -0.00000       -1.20230       -0.52390
C          1.29500        0.52740       -0.01450
H          1.27020        1.19130        0.85650
H          1.41730        1.19710       -0.87850
C          2.49880       -0.40390        0.07330
H          3.43160        0.15450        0.13850
H          2.42400       -1.04620        0.95090
H          2.55130       -1.04660       -0.80620
H         -3.43160        0.15450        0.13850

17
structure_c5h12
C          2.53510       -0.32650        0.00010
H          2.56740       -0.97030       -0.88040
H          2.56750       -0.97000        0.88070
C          1.27260        0.52560       -0.00000
H          1.26970        1.18130       -0.87490
H          1.26960        1.18130        0.87480
C          0.00000       -0.31150       -0.00010
H         -0.00000       -0.96910       -0.87560
H          0.00000       -0.96930        0.87530
C         -1.27260        0.52560        0.00000
H         -1.26970        1.18130       -0.87480
H         -1.26960        1.18120        0.87490
C         -2.53510       -0.32650        0.00000
H         -3.43560        0.28710        0.00010
H         -2.56750       -0.97010       -0.88050
H         -2.56740       -0.97020        0.88050
H          3.43560        0.28710       -0.00010

3
structure_hno
O          0.06240       -0.61650        0.00000
N          0.06240        0.57440       -0.00000
H         -0.93590        0.91120        0.00000

4
structure_hno2
O         -0.00000       -1.08140       -0.22020
N         -0.00000        0.00000        0.31050
O          0.00000        1.08140       -0.22020
H         -0.00000        0.00000        1.34940

3
structure_ho2
O         -0.05500       -0.59920        0.00000
O         -0.05500        0.70780       -0.00000
H          0.88040       -0.86870        0.00000

2
structure_no
O         -0.00000       -0.00000        0.53050
N          0.00000        0.00000       -0.60630

3
structure_no2
O          1.09020       -0.13770       -0.00000
N         -0.00000        0.31470       -0.00000
O         -1.09020       -0.13770        0.00000

4
structure_no2h
O          0.88300       -0.55900       -0.00000
N          0.00000        0.50590        0.00000
O         -1.10240        0.13410        0.00000
H          1.75500       -0.14160       -0.00000

4
structure_no3
O         -0.00000        1.00440       -0.66430
N          0.00000        0.00000        0.07790
O          0.00000        0.00000        1.26040
O          0.00000       -1.00440       -0.66430

2
structure_o2
O          0.00000       -0.00000        0.59490
O          0.00000        0.00000       -0.59490

2
structure_oh
H         -0.00000       -0.00000       -0.86440
O          0.00000        0.00000        0.10810

22
ts_1_2_hno
C         -2.00900       -0.04330        0.39740
H         -1.76020        0.99940        0.18560
H         -1.99260       -0.14630        1.48490
C         -0.93710       -0.94930       -0.20060
H         -0.95060       -0.86890       -1.29390
H         -1.19420       -1.99780        0.01340
C          0.44020       -0.66890        0.30630
H          0.64090        0.88530       -0.36780
H          0.52290       -0.37720        1.35190
C          1.60680       -1.39620       -0.27890
O          0.52360        2.65660        0.23780
N          0.99130        1.92720       -0.57330
H          1.51190       -2.46590       -0.04560
H          1.56330       -1.33400       -1.37080
C         -3.39970       -0.36270       -0.13300
H         -3.43850       -0.24210       -1.21650
H         -3.67470       -1.39340        0.09570
C          2.95160       -0.88550        0.22530
H          3.00820       -0.96000        1.31170
H          3.77600       -1.45880       -0.19570
H          3.09690        0.16100       -0.04570
H         -4.15340        0.29080        0.30400

23
ts_1_2_hno2
C          2.15910       -0.11640       -0.58710
H          1.78790        0.90440       -0.70730
H          2.20170       -0.55330       -1.58740
C          1.17530       -0.91180        0.26390
H          1.12570       -0.48710        1.27160
H          1.55230       -1.93710        0.39070
C         -0.20500       -0.99070       -0.31330
H         -0.60630        0.38330       -0.25420
H         -0.25780       -1.14320       -1.39260
C         -1.28660       -1.65690        0.48400
O         -1.67810        2.09820       -0.71130
N         -0.89640        1.54480        0.01450
O         -0.35880        1.99060        0.99450
H         -1.00960       -2.71100        0.61460
H         -1.30610       -1.23090        1.49120
C          3.55170       -0.08190        0.02670
H          3.52530        0.37750        1.01540
H          3.95140       -1.09080        0.13800
C         -2.66170       -1.56160       -0.16610
H         -2.65230       -2.02000       -1.15520
H         -3.41570       -2.06740        0.43410
H         -2.96810       -0.52160       -0.28490
H          4.24440        0.48840       -0.59030

22
ts_1_2_ho2
C          1.62000       -1.01670        0.53680
H          1.63780       -0.31020        1.37190
H          1.51390       -2.01050        0.99310
C          0.40480       -0.75330       -0.29560
H          0.62360        0.70330       -0.61680
H          0.41260       -1.16880       -1.30390
C         -0.92860       -0.67180        0.37650
H         -0.86700        0.03440        1.21170
H         -1.14900       -1.64830        0.83280
C         -2.07160       -0.28100       -0.55380
H         -1.85550        0.69500       -0.99490
H         -2.11910       -0.99320       -1.38100
O          0.77080        1.79490       -0.59820
C         -3.41100       -0.23350        0.16840
H         -3.38460        0.49160        0.98270
H         -3.65520       -1.20630        0.59740
H         -4.21800        0.04860       -0.50620
C          2.92300       -0.94600       -0.24960
H          3.77830       -1.17010        0.38530
H          2.91730       -1.65980       -1.07390
H          3.06810        0.05020       -0.66880
O          0.73880        2.14980        0.63250

23
ts_1_2_no2h
C          1.47700       -1.41890        0.50490
H          1.45510       -0.90050        1.46490
H          1.31220       -2.48160        0.72440
C          0.31920       -0.95170       -0.33370
H          0.58570        0.29570       -0.62720
H          0.33320       -1.33780       -1.35720
C         -1.04640       -0.95420        0.29430
H         -0.98280       -0.54510        1.30480
H         -1.35950       -2.00230        0.39900
C         -2.10210       -0.19880       -0.50570
H         -1.81010        0.85170       -0.57460
H         -2.12360       -0.58350       -1.52830
O          0.86520        1.48190       -0.99270
N          0.80140        2.25000        0.03230
O          0.51120        1.76390        1.07810
C         -3.48500       -0.30840        0.12130
H         -3.48020        0.08900        1.13700
H         -3.80720       -1.34930        0.17270
H         -4.22710        0.24540       -0.45200
C          2.83040       -1.23880       -0.17060
H          3.63380       -1.63120        0.45030
H          2.85890       -1.75850       -1.12890
H          3.03180       -0.18350       -0.35630

38
ts_5_8
C         -3.14190        0.54490        1.82420
H         -2.15260        0.78780        2.21130
H         -3.54380       -0.27650        2.41890
C         -3.05450        0.15510        0.35370
H         -2.64670        0.98260       -0.23060
H         -4.06070       -0.03020       -0.04400
C         -2.22040       -1.07250        0.11150
H         -1.05050       -0.79560        0.67410
H         -2.50840       -1.92930        0.72580
C         -1.91550       -1.43000       -1.31840
H         -1.52600       -0.54720       -1.83290
H         -2.85860       -1.67670       -1.82210
C         -0.94090       -2.59340       -1.45230
H         -0.75030       -2.83430       -2.49700
H          0.00990       -2.35100       -0.97590
H         -1.33680       -3.48590       -0.96640
H         -3.78820        1.41010        1.96420
C          2.51290        0.52450       -0.03320
H          2.87390        1.25280        0.69950
H          3.07990        0.70100       -0.95290
C          1.05780        0.84850       -0.34030
H          0.64860        0.12390       -1.05470
C          0.90930        2.26180       -0.88490
H          1.54490        2.33700       -1.76860
H          1.31470        2.95790       -0.14670
O          0.23340        0.79630        0.83160
O         -0.00290       -0.51860        1.19120
C          2.80760       -0.88710        0.46000
H          2.32940       -1.04690        1.42510
H          2.36230       -1.61150       -0.22680
C         -0.52210        2.64340       -1.23320
H         -1.14240        2.67540       -0.33940
H         -0.55850        3.62370       -1.70660
H         -0.96120        1.92120       -1.92440
C          4.30690       -1.13380        0.57520
H          4.76350       -0.42320        1.26610
H          4.51900       -2.13790        0.94080
H          4.79860       -1.01680       -0.39190

25
ts_4_14
C         -1.20330        0.89090       -1.10220
H         -0.46370        1.43880       -1.68870
H         -1.72340        0.22800       -1.80020
C         -0.42680        0.04080       -0.12490
H          0.34070        0.90560        0.47600
C          0.49690       -1.01020       -0.68240
H          1.02660       -0.56400       -1.52540
H         -0.12190       -1.82180       -1.08310
C          1.49470       -1.57340        0.32400
H          2.11470       -0.75770        0.70330
H          0.95690       -1.98350        1.18000
O          0.99330        1.77960        1.14860
N          1.97110        2.19410        0.44160
O          2.12000        1.73950       -0.64720
C          2.37690       -2.64460       -0.30190
H          2.93820       -2.24010       -1.14500
H          1.77580       -3.47720       -0.66950
H          3.09100       -3.03840        0.41940
C         -2.18300        1.85120       -0.44330
H         -2.64750        2.48840       -1.19290
H         -2.97510        1.31650        0.07960
H         -1.67540        2.48900        0.28050
O         -1.13670       -0.37080        1.02860
O         -2.48520       -1.54140       -0.20160
N         -2.24240       -1.21810        0.89020

25
ts_8_12
C          1.20750       -1.06460        1.07740
H          1.28730       -0.34720        1.89330
H          0.84580       -2.00960        1.50050
C          0.12590       -0.59440        0.13830
H          0.65450        0.39540       -0.54290
C         -1.12730       -0.02630        0.74890
H         -0.82620        0.74680        1.45790
H         -1.60660       -0.82050        1.33270
C         -2.11630        0.54840       -0.25920
H         -1.62050        1.32560       -0.84470
H         -2.41390       -0.22400       -0.97130
O          1.12420        1.31510       -1.29000
N          1.56130        2.25220       -0.54050
O          1.46720        2.12760        0.63800
C         -3.35050        1.11960        0.42570
H         -3.07440        1.91620        1.11730
H         -3.86980        0.34900        0.99680
H         -4.05110        1.53150       -0.29890
C          2.55820       -1.27570        0.40700
H          3.27220       -1.70100        1.10950
H          2.46730       -1.95150       -0.44170
H          2.96200       -0.32830        0.04830
O         -0.07650       -1.45510       -0.94690
O         -0.89420       -2.54930       -0.50100
H         -1.70640       -2.39620       -1.00150

27
ts_7_11
C         -0.43460       -0.64580        1.44810
H          0.35940       -0.88530        2.15480
H         -1.11960        0.03970        1.95580
C          0.24410        0.13940        0.34250
H          0.73680       -0.75160       -0.48080
C          1.40850        1.01180        0.74680
H          2.06890        0.39480        1.35630
H          1.01630        1.80650        1.39270
C          2.19250        1.62070       -0.41250
H          2.54630        0.81760       -1.06290
H          1.53440        2.24650       -1.01470
O          1.18970       -1.56620       -1.35390
N          2.05500       -2.30990       -0.77760
O          2.26030       -2.13630        0.38250
C          3.37340        2.43920        0.09120
H          4.05380        1.81990        0.67690
H          3.03520        3.25790        0.72750
H          3.93640        2.86760       -0.73620
C         -1.14280       -1.94470        1.06700
H         -1.48640       -2.44450        1.97070
H         -2.00380       -1.79350        0.42080
H         -0.45550       -2.61820        0.55600
O         -0.56770        0.94090       -0.47780
O         -1.65290        0.22340       -0.96660
N         -2.85400        0.61790       -0.26970
O         -2.75240        1.42860        0.58420
O         -3.78640        0.03000       -0.70390

26
ts_6_10
C          0.33220       -1.55100        1.16500
H          1.18320       -1.29720        1.79750
H         -0.54490       -1.59370        1.82100
C          0.12560       -0.40420        0.21270
H          1.22360       -0.37260       -0.52870
C         -0.03020        0.97570        0.79100
H          0.70110        1.08950        1.59230
H         -1.02280        1.02090        1.25980
C          0.10850        2.10860       -0.21990
H          1.12330        2.09890       -0.62460
H         -0.56840        1.92930       -1.05590
O          2.21490       -0.39670       -1.29850
N          3.23880        0.00170       -0.64350
O          3.10070        0.30880        0.49490
C         -0.18440        3.46310        0.41010
H          0.48760        3.65700        1.24710
H         -1.20730        3.50100        0.78710
H         -0.06300        4.26850       -0.31220
C          0.54050       -2.89400        0.47830
H          0.71230       -3.67350        1.21760
H         -0.33080       -3.16960       -0.11280
H          1.40340       -2.86010       -0.18720
O         -0.76210       -0.68270       -0.84840
O         -2.02480       -1.03350       -0.30810
N         -2.85550        0.11260       -0.44620
O         -3.92050       -0.14440       -0.07690

22
ts_14_16
C         -2.66610       -1.61640        0.37000
H         -3.05890       -0.75160       -0.16570
H         -2.79460       -1.43730        1.43770
C         -1.19940       -1.84460        0.02740
H         -1.06620       -2.04870       -1.03510
H         -0.82590       -2.73360        0.54890
C         -0.32720       -0.69100        0.42480
H         -0.75570        0.30520       -0.32040
H         -0.48790       -0.29540        1.42600
C          1.10590       -0.70100       -0.00330
C          2.00230        0.33990        0.62210
H          1.50430        1.30840        0.51800
H          2.02200        0.14300        1.69800
H         -3.26750       -2.48160        0.09780
O         -1.22720        1.18920       -1.09280
N         -1.39700        2.26980       -0.43950
O         -1.10330        2.30900        0.70810
O          1.49850       -1.50250       -0.82030
C          3.40160        0.35680        0.03560
H          4.00920        1.11940        0.51860
H          3.88580       -0.60880        0.16700
H          3.36840        0.56420       -1.03260

22
ts_15_16
C         -3.61100       -0.43930       -0.71390
H         -3.08160       -0.06910       -1.59060
H         -4.21590        0.37220       -0.31070
C         -2.60890       -0.95220        0.33400
H         -2.01190       -1.75310       -0.09950
H         -3.15900       -1.35700        1.18470
C         -1.71540        0.13490        0.80630
C         -0.47430        0.38090        0.28510
C          0.43410        1.45810        0.77180
H         -0.02870        1.95600        1.62120
H          1.34490        0.96460        1.13450
O         -0.05770       -0.36740       -0.71420
H         -2.07790        0.82320        1.55910
H          0.94660       -0.29300       -0.87030
O          2.14280       -1.53080        0.81160
N          2.89550       -1.08650       -0.01020
O          2.49350       -0.38370       -0.94160
C          0.80320        2.46700       -0.31850
H          1.48480        3.21590        0.07950
H          1.29730        1.97500       -1.15470
H         -0.08600        2.97340       -0.69190
H         -4.27690       -1.24310       -1.02400

21
ts_15_17
C         -2.73470       -1.35160       -0.17470
H         -3.20130       -0.49350       -0.65590
H         -3.44880       -1.77880        0.52690
H         -2.52640       -2.09910       -0.94060
C         -1.45480       -0.94070        0.54070
H         -1.68990       -0.20900        1.31830
H         -1.00570       -1.79960        1.04310
C         -0.42770       -0.35200       -0.39660
H         -0.40950       -0.78830       -1.38990
C          0.84970       -0.00450        0.09280
C          2.08470        0.09530       -0.72990
H          2.36960        1.14980       -0.80560
H          1.86370       -0.25370       -1.73770
C          3.25090       -0.69610       -0.13230
H          3.01040       -1.75790       -0.08170
H          4.14530       -0.57420       -0.74060
H          3.47110       -0.34840        0.87520
O         -1.21370        1.15490       -0.84030
O         -1.30620        1.90870        0.17730
O          1.00340        0.41200        1.36850
H          0.14570        0.64660        1.74420

22
ts_15_18
C          2.57170       -1.46250       -0.74430
H          3.04050       -0.47980       -0.69690
H          2.38400       -1.69900       -1.79220
H          3.28130       -2.19090       -0.35640
C          1.27960       -1.48410        0.05980
H          0.83880       -2.48410        0.04480
C          0.26370       -0.51200       -0.45780
C         -0.95600       -0.33570        0.16780
C         -2.06680        0.49950       -0.36860
H         -1.75120        0.92230       -1.31990
H         -2.22080        1.34430        0.31260
H          1.47510       -1.25050        1.10730
N          1.15000        1.24190        0.04110
O          1.71860        1.27430        1.10030
O          0.79400        2.18980       -0.61420
C         -3.37480       -0.28060       -0.53220
H         -3.71550       -0.70630        0.41230
H         -4.16090        0.37620       -0.89890
H         -3.24820       -1.09800       -1.24050
H          0.29020       -0.25140       -1.50880
O         -1.09310       -0.85740        1.40120
H         -1.92270       -0.57680        1.80220

22
ts_15_20
C          2.71820        1.37290       -0.75270
H          2.54750        1.41240       -1.82850
H          3.18560        0.41940       -0.51440
H          3.40890        2.17170       -0.49010
C          1.40420        1.52110        0.00260
H          1.60410        1.51440        1.07800
C          0.42230        0.43400       -0.33810
C         -0.86730        0.43150        0.18080
C         -1.99610       -0.39490       -0.32310
H         -2.21970       -1.15660        0.43000
H         -1.66560       -0.92150       -1.21460
H          0.94720        2.48710       -0.23300
O          1.36680       -0.93230        0.72180
N          1.12520       -2.14400        0.44340
O          0.34450       -2.38270       -0.43930
H          0.53790       -0.06350       -1.29120
C         -3.24830        0.43890       -0.60000
H         -3.04920        1.19620       -1.35810
H         -4.05030       -0.20210       -0.96070
H         -3.58980        0.94080        0.30280
O         -1.17640        1.15780        1.26410
H         -0.40940        1.64560        1.58670

24
ts_22_29
C          2.60120        1.25330        1.00530
H          2.28070        2.17270        0.51600
H          3.23080        0.70160        0.30890
C          1.39970        0.43330        1.45900
H          0.80450        0.98040        2.18870
H          1.72740       -0.48710        1.95200
C          0.45840        0.06700        0.33900
H          0.08490        1.23340       -0.10240
C         -0.89060       -0.49520        0.75360
C         -1.48610       -1.57810       -0.10720
H         -1.41380       -1.25460       -1.14630
H         -0.82790       -2.44940       -0.02710
H          3.21310        1.52130        1.86400
O         -0.21160        2.43860       -0.44170
N         -1.29290        2.40460       -1.10310
O         -1.82180        1.36310       -1.31160
O         -1.42330       -0.05200        1.73980
C         -2.91150       -1.91280        0.29040
H         -3.30490       -2.70560       -0.34250
H         -2.96080       -2.23700        1.32780
H         -3.54920       -1.03630        0.18680
O          1.00250       -0.54210       -0.78390
N          2.08180       -1.44900       -0.48630
O          2.47500       -1.92410       -1.45770

24
ts_25_29
C         -2.20970        2.01490        1.26140
H         -1.53630        1.85770        2.10240
H         -3.09520        1.39850        1.40640
C         -1.50020        1.67220       -0.05520
H         -0.62250        2.30500       -0.16730
H         -2.16290        1.86000       -0.89910
C         -1.02590        0.26150       -0.10440
C          0.23780       -0.12590        0.24330
C          0.76770       -1.51470        0.15860
H          0.01240       -2.17000       -0.26480
H          1.60880       -1.48370       -0.54640
O          1.04850        0.82410        0.68690
H          2.01440        0.54370        0.64300
O          2.83760        0.68430       -1.64250
N          3.71840        0.37030       -0.89540
O          3.54570        0.20150        0.30730
C          1.25740       -2.04340        1.50910
H          1.66870       -3.04370        1.39090
H          2.03810       -1.40580        1.92120
H          0.43720       -2.09020        2.22430
H         -2.51690        3.05900        1.25680
O         -1.86770       -0.74780       -0.47790
N         -3.23510       -0.36320       -0.60830
O         -3.86300       -1.27060       -0.95110

26
ts_24_31
C          1.16560        2.40460        1.11650
H          0.32160        3.09050        1.06610
H          1.67810        2.41500        0.15710
C          0.69030        0.99780        1.47470
H          0.05320        1.01190        2.35680
H          1.54640        0.35750        1.71840
C         -0.08190        0.31240        0.38250
H         -0.87260        1.28920       -0.10760
C         -1.12670       -0.71160        0.78080
C         -1.32520       -1.91650       -0.10260
H         -1.25020       -1.60370       -1.14320
H         -0.46940       -2.57530        0.07360
H          1.85390        2.77050        1.87540
O         -1.54830        2.23710       -0.51380
N         -2.52110        1.77880       -1.19320
O         -2.63120        0.61300       -1.35190
O         -1.76160       -0.51090        1.78680
C         -2.63570       -2.62730        0.18710
H         -2.73540       -3.50630       -0.44610
H         -2.68720       -2.93840        1.22800
H         -3.47800       -1.96400       -0.00490
O          0.64130       -0.00420       -0.78110
O          1.52240       -1.06390       -0.48360
N          2.88690       -0.59420       -0.47020
O          3.07640        0.55240       -0.67730
O          3.62100       -1.49790       -0.24950

25
ts_23_30
C         -1.71350       -2.06900        1.09100
H         -1.06170       -2.88580        0.78320
H         -2.38740       -1.84950        0.26480
C         -0.89420       -0.84590        1.48890
H         -0.18710       -1.08400        2.28220
H         -1.54510       -0.05740        1.88130
C         -0.09380       -0.26260        0.35780
H          0.61220       -1.30460       -0.07580
C          1.02560        0.69340        0.72440
C          1.24600        1.88290       -0.17290
H          1.27270        1.52470       -1.20230
H          0.34710        2.50310       -0.10420
H         -2.30880       -2.41040        1.93520
O          1.23990       -2.33730       -0.39260
N          2.22320       -1.99270       -1.12060
O          2.37920       -0.85200       -1.39470
O          1.68320        0.46150        1.70830
C          2.49680        2.65900        0.19570
H          2.61540        3.51800       -0.46150
H          2.44850        3.01060        1.22420
H          3.37870        2.02680        0.10310
O         -0.79340        0.08130       -0.80000
O         -1.81490        1.00750       -0.45400
N         -3.05490        0.38730       -0.79630
O         -3.91460        1.12650       -0.58210

26
ts_27_31
C         -1.09030        3.09890       -0.03800
H         -1.94630        2.93080       -0.68860
H         -0.22480        3.32570       -0.65850
C         -0.81510        1.87750        0.84480
H         -1.68800        1.67250        1.47040
H          0.02110        2.05800        1.51530
C         -0.48650        0.67350        0.04200
C          0.63540       -0.10830        0.16920
C          0.93900       -1.30410       -0.66600
H          0.14170       -1.46260       -1.38500
H          1.85220       -1.06640       -1.22650
O          1.49870        0.24210        1.09320
H          2.43290       -0.15820        0.93500
O          3.52780        1.02120       -0.83990
N          4.24200        0.19490       -0.34820
O          3.85270       -0.53740        0.56710
C          1.16710       -2.55900        0.18040
H          1.41680       -3.39840       -0.46490
H          1.98760       -2.41900        0.88210
H          0.26770       -2.81000        0.74040
H         -1.30210        3.96330        0.58770
O         -1.33340        0.31650       -0.98240
O         -2.67020        0.41520       -0.57870
N         -3.09260       -0.84130        0.01150
O         -2.27970       -1.69440        0.10590
O         -4.23390       -0.78590        0.31670

25
ts_26_30
C         -1.48230        2.89710       -0.06230
H         -2.33140        2.65710       -0.69910
H         -0.64180        3.17210       -0.69780
C         -1.11400        1.71270        0.83630
H         -1.96440        1.45850        1.47360
H         -0.28480        1.96140        1.49340
C         -0.71390        0.52200        0.04310
C          0.46050       -0.17440        0.17330
C          0.84980       -1.35070       -0.65400
H          0.07730       -1.55540       -1.38860
H          1.75710       -1.06110       -1.19930
O          1.30310        0.24060        1.09640
H          2.24900       -0.10690        0.94400
O          3.30750        1.10240       -0.85520
N          4.06440        0.32560       -0.34700
O          3.72090       -0.41740        0.57370
C          1.13710       -2.59010        0.19710
H          1.45210       -3.41320       -0.44080
H          1.93180       -2.39960        0.91660
H          0.24400       -2.89700        0.74010
H         -1.74610        3.75630        0.55090
O         -1.53700        0.10070       -0.96780
O         -2.88190        0.09170       -0.53740
N         -3.09980       -1.21040        0.03430
O         -4.20270       -1.30260        0.35200

26
ts_13_14
C         -0.47090       -1.30610        1.27580
H          0.47000       -1.63930        1.71720
H         -1.05530       -0.86100        2.08570
C         -0.11580       -0.21850        0.29460
H          0.77930       -0.79690       -0.48200
C          0.53110        1.03740        0.80640
H          1.27490        0.73880        1.54650
H         -0.23730        1.61390        1.33450
C          1.17940        1.90350       -0.26950
H          1.95440        1.32290       -0.77510
H          0.43780        2.16330       -1.02640
O          1.53230       -1.40020       -1.29340
N          2.68330       -1.53820       -0.75530
O          2.85780       -1.10700        0.33660
C          1.78550        3.16810        0.32280
H          2.54540        2.92230        1.06540
H          1.02150        3.77220        0.81340
H          2.25310        3.77840       -0.44790
C         -1.21900       -2.47820        0.65580
H         -1.35830       -3.26540        1.39340
H         -2.20440       -2.18090        0.29890
H         -0.66670       -2.89320       -0.18740
O         -1.05690        0.00150       -0.75290
O         -2.51560        0.68150        0.77980
N         -2.32030        0.46910       -0.38180
O         -3.05470        0.59560       -1.30660

25
ts_32_34
C         -1.06190       -1.08210        1.42320
H         -0.32920       -1.58000        2.05850
H         -1.55140       -0.33690        2.05530
C         -0.28430       -0.36180        0.35350
H          0.47910       -1.34890       -0.11580
C          0.76170        0.63780        0.79090
C          1.08190        1.78950       -0.12730
H          1.10320        1.42010       -1.15250
H          0.23830        2.48390       -0.06720
O          1.10300       -2.36730       -0.46690
N          2.17900       -2.00020       -1.03320
O          2.41500       -0.84850       -1.16010
C          2.38130        2.47820        0.25240
H          3.21510        1.78140        0.18020
H          2.34050        2.84510        1.27550
H          2.57140        3.31750       -0.41300
C         -2.07460       -2.07180        0.86420
H         -2.55440       -2.61010        1.67830
H         -2.85480       -1.57030        0.29240
H         -1.59450       -2.79970        0.21010
O         -0.97380       -0.03940       -0.83010
O         -2.10900        1.44380        0.37760
N         -2.00390        0.91390       -0.68880
O         -2.62870        1.06520       -1.68380
O          1.30430        0.45410        1.85190
